# Supplementary material for: Automatic real-time analysis and interpretation of arterial blood gas sample for Point-of-care testing: Clinical validation
Source: PLoS One. 2021 Mar 10;16(3):e0248264. doi: 10.1371/journal.pone.0248264 (PMC7946183; doi:10.1371/journal.pone.0248264)
Supplement: S1 Raw data. Raw blood gas data 06_02_21 — (XLSX) [file pone.0248264.s003.xlsx]

## Sheet: Sheet1
Center	Case	FiO2	pH	pCO2kPa	pCO2mmHg	PO2kPa	PO2mmHg	HCO3	SBE	Lactate	Na	K	Cl	Glucosemmol	Glucosemg
1	1	0.5	7.22		37		88	15	-11	7.67	145	5.3	116		164
1	2	0.45	7.43		43		76	28.5	3.8	1.56	139	5.1	106		93
1	3	0.4	7.29		38		72	18	-7	4.56	150	5.48	116		144
1	4	0.28	7.32		43		121	22.2	-3.9	0.89	135	4.2	105		170
1	5	0.4	7.36		36		65	20	-4	3.22	148	4.85	112		115
1	6	0.28	7.33		40		75	21.1	-4.5	0.78	136	4.1	106		111
1	7	0.24	7.42		32		93	21	-3	2.89	134	4.16	106		124
1	8	0.21	7.3		36		82	17.7	-8	0.89	131	5.1	102		151
1	9	0.26	7.48		39		125	29	5	1.11	137	3.78	101		181
1	10	0.4	7.3		35		134	17.2	-8.4	1.44	133.4	4.07	106		96
1	11	0.24	7.4		34		82	21	-3.3	1.44	137	4.37	111		143
1	12	0.3	7.37		39		136	22.5	-2.5	0.89	139	4.4	110		160
1	13	0.24	7.31		43		130	21	-4.5	1.11	139	5.03	109		135
1	14	0.28	7.31		39		128	19.6	-6.2	2.22	137	3.7	109		102
1	15	0.26	7.4		45		112	28	2.6	1.11	141	4.28	108		106
1	16	0.28	7.28		41		103	19.3	-6.9	1.89	137	4.2	108		129
1	17	0.35	7.36		31		63	17.5	-7	3.89	134	4.3	108		197
1	18	0.5	7.37		45		192	26	0.7	0.06	130	3.9			106
1	19	0.4	7.42		28		135	18	-5	2.33	134	4.7	109		141
1	20	0.28	7.39		39		118	23.6	-1.2	2.67	138	3.8	108		151
1	21	0.26	7.49		41		92	31	7.2	1.44	139	3.3	106		220
1	22	0.28	7.43		32		125	21.2	-2.3	1.44	127	5.2	103		144
1	23	0.3	7.4		33		112	20	-3.7	2.56	135	4.3	107		271
1	24	0.4	7.32		42		222	21.6	-4.5	0.78	136	4.2			162
1	25	0.26	7.42		49		66	26	1.3	1.22	139	4	111		126
1	26	0.4	7.28		49		231	23	-3.7	0.06	136	4.4
1	27	0.45	7.29		53		74	25	-1.5	1	138	4.4	107		166
1	28	0.4	7.35		39		237	21.5	-4.1	0.04	135	4.3
1	29	0.3	7.35		29		69	16	-8.7	3.44	128	5.8	100		163
1	30	0.4	7.33		37		168	19.5	-5.8	0.67	135	4.2	106		180
1	31	0.45	7.31		51		71	25	-0.9	1	136	4.4	108		173
1	32	0.45	7.35		29		69	16	-8.7	3.44	128	5.8	100		163
1	33	0.45	7.34		46		76	25	-1.2	0.89	136	4.4	108		133
1	34	0.21	7.31		30		74	15.1	-10.1	3.22	128	6.2	101		167
1	35	0.45	7.32		50		73	28	2.5	1.11	136	4.27	106		122
1	36	0.5	7.37		31		78	17.9	-6.6	2.22	129	4.8	100		171
1	37	0.45	7.33		52		81	27	0.9	1	137	4.1	109		129
1	38	0.5	7.41		28		84	17.7	-6	1.89	128	4.1	100		165
1	39	0.45	7.26		57		104	25	-1.9	0.89	137	4.6	108		153
1	40	0.5	7.41		32		97	20.3	-3.7	1.33	130	3.4	101		99
1	41	1	7.27		62		199	28	0.8	0.78	139	4.4	109		142
1	42	0.5	7.37		38		205	22	-3.3	0.09	137	3.8			106
1	43	0.4	7.45		39		76	27	2.9	1.11	137	4	108		167
1	44	0.5	7.27		45		119	20.7	-6.2	0.08	136	4.1			173
1	45	0.4	7.4		43		74	26	1.5	1	137	3.9	104		133
1	46	0.5	7.24		36		110	15.4	-12	0.19	137	3.5			119
1	47	0.4	7.37		47		80	27	1.5	1.22	131	4.2	107		131
1	48	0.5	7.17		74		105	27	-2.9	4.78	143	4.1	115		231
1	49	0.4	7.36		50		108	28	2.2	1.44	140	4.7	107		143
1	50	0.5	7.28		42		75	19.7	-7	0.22	147	3.4
1	51	0.4	7.43		43		100	28	3.8	1.11	139	4.63	106		77
1	52	0.4	7.27		49		104	22.5	-4.8	2.11	136	4.6	110		211
1	53	0.4	7.33		48		108	25	-1.1	2.44	137	4.73	104		144
1	54	0.4	7.24		43		120	18.4	-8.8	3.33	136	5.1	110		210
1	55	0.5	7.41		41		89	26	1.2	1.56	136	4.39	105		124
1	56	0.4	7.24		41		151	17.6	-9.4	5.67	137	4.7	112		158
1	57	0.3	7.42		43		83	28	3	1	137	4.06	109		101
1	58	0.4	7.24		41		116	17.6	-9.4	4.89	137	5.3	112		158
1	59	0.26	7.4		44		105	27	2	0.78	138	4.35	109		112
1	60	0.5	7.32		45		153	23	-2.9	0.89	135	4.6			130
1	61	0.5	7.35		40		171	22	-3.5	1	136	4.6			130
1	62	0.5	7.34		36		178	19	-6.4	1.33	134	4.6			139
1	63	0.4	7.26		39		190	17	-9	1.67	133	5.2	111		162
1	64	0.4	7.38		31		140	18	-5.8	1.33	137		107		204
1	65	0.5	7.3		43		121	21	-5	0.67	133	4.4	105		183
1	66	0.5	7.21		42		146	16	-11	3.67	132	4.6	109		373
1	67	0.5	7.2		41		156	16	-12	3.56	133	4.4	109		261
1	68	0.5	7.23		41		172	17	-10	3.33	135	4	110		186
1	69	0.7	7.36		41		250	23	-2.2	2.78	140	4	110		133
1	70	0.3	7.33		41		163	21	-4	1.89	137	4.2	112		145
1	71	0.26	7.37		34		106	19	-5	2.11	136	5	111		160
1	72	0.21	7.39		32		78	19	-5	1.11	136	4.8	111		127
1	73	0.26	7.37		38		104	22	-3	2.44	133	4.2	104		134
1	74	0.26	7.36		45		145	25	-0.2	1.22	134	4.13	107		127
1	75	0.21	7.42		39		83	25	0.8	1.11	138	3.43	107		87
1	76	0.21	7.44		42		69	28	4	0.89	138	3.4	108		73
1	77	0.21	7.5		37		93	29	5.4	1.11	137	3.6	105		90
1	78	0.21	7.47		40		87	29	5	1	138	3.6	105		81
1	79	0.21	7.49		41		76	31	7	1.22	136	3.27	100		83
1	80	0.24	7.43		32		93	21	-2.6	1	139	3.9	110		114
1	81	0.28	7.38		39		142	23	-1.8	3.11	136	4.3	104		150
1	82	0.4	7.29		40		103	19	-7	0.89	136	4.84	112		156
1	83	1	7.31		41		405	20	-6	1.33	136	4.7	108		150
1	84	0.26	7.35		36		134	20	-5	1.67	136	5.41	111		129
1	85	0.26	7.33		32		173	17	-8	4.11	136	6	112		174
1	86	0.28	7.51		35		114	27.9	4.6	0.56	137	3.2			80
1	87	0.5	7.31		50		87	25.2	-1.1	0.07
1	88	0.5	7.35		44		96	24.3	-1.3	0.07	136	3.3			117
1	89	0.5	7.5		31		95	24	1	1.89	135	3.6	101		85
1	90	0.5	7.28		51		119	24	-2	1.56	137	3.8	101		120
1	91	0.4	7.34		42		133	22	-3	1.44	136	3.9	101		130
1	92	0.4	7.32		39		156	20	-6	2.11	137	4.6	101		140
1	93	0.4	7.34		35		175	19	-7	2.56	139	4.7	110		140
1	94	0.4	7.22		37		195	15	-12	5.89	139	4.7	108		116
1	95	0.3	7.44		36		138	24	0.3	2.67	138	3.4	110		139
1	96	0.3	7.36		29		174	16	-8	2.67	137	4.69	111		184
1	97	0.3	7.29		37		148	17	-8	4.67	141	4.05	110		232
1	98	0.3	7.41		32		140	20	-3	2.78	138	3.7			296
1	99	0.3	7.4		40		99	25	0	1.33	138	3.87	111		139
1	100	0.3	7.44		35		98	23	-0.1	2.11	138	3.5	113		188
1	101	0.3	7.45		36		125	25	1.1	2.22	138	3.71	110		225
1	102	0.3	7.45		40		167	27	3.5	1.89	138	3.5	109		195
1	103	0.3	7.46		43		176	30	6	0	136	3.2	106		106
1	104	0.3	7.46		43		113	30	6	2	137	3.1			77
1	105	0.26	7.49		41		106	31	7	2.33	135	3.6	100		118
1	106	0.26	7.47		43		91	31	7	2.56	133	4.17	101		154
1	107	0.26	7.53		43		113	36	12	2.56	131	4.62	103		113
1	108	0.32	7.42		37		128	24	-0.3	1.22	134	3.6	104		142
1	109	0.28	7.45		36		87	25	1.2	1.11	132	4.2	101		210
1	110	0.28	7.43		37		120	24.6	0.4	1	133	4.2	105		123
1	111	0.28	7.42		38		107	24.6	0.2	1.11	134	4.3	104		125
1	112	0.28	7.49		37		130	28	4.6	0.67	136	3.9	106		120
1	113	0.28	7.45		32		157	22.2	-1.4	0.44	139	2.8	111		108
1	114	0.28	7.47		43		171	31	6.9	0.56	135	3.4	104		123
1	115	0.28	7.48		44		138	33	8	0.67	133	3.7	101
1	116	0.8	7.48		39		82	29	5	0.67	130	4.14	97		130
1	117	0.4	7.47		33		100	24	0.7	0.78	135	4.4	107		125
1	118	0.32	7.44		38		111	26	1.6	0.78	134	4.2	105		134
1	119	0.32	7.47		37		122	27	3.1	0.89	129	4.6	100		136
1	120	0.6	7.27		46		195	21	-5.8	3.67	141	4.45	108		135
1	121	0.45	7.34		41		76	22	-3.5	2.11	139	3.45	109		144
1	122	0.4	7.3		42		107	20	-5	2.22	137	4	109		225
1	123	0.4	7.29		44		87	21	-5	1.89	135	4.9	109		252
1	124	0.3	7.37		40		115	23	-2	1.67	137	4.54	107		156
1	125	0.26	7.44		41		92	28	3.3	1.78	138	3.84	112		104
Center	Case	FiO2	pH	pCO2kPa	pCO2 mmHg	PO2kPa	PO2 mmHg	HCO3	SBE	Lactate	Na	K	Cl	Glucosemmol	Glucose mg
2	1	0.21	7.28		52		95	22.3	-1.8	0.8	137	5.1			282
2	2	0.21	7.24		46		113	23.6	-0.7	0.6	140	4.7			190
2	3	0.21	7.37		45		74	24.6	0.5	0.5	137	4.4			137
2	4	0.45	7.39		30		90	19.5	-6.3		136	4.5			235
2	5	0.45	7.41		32		75	21.4	-3.9		134	4.9			260
2	6	0.35	7.44		35		64	24.2	-0.4	0.5	135	3.9			186
2	7	0.45	7.44		33		86	23.4	-1.5	0.5	136	3.7			179
2	8	0.45	7.49		28		77	23	-2.2	0.7	136	3.6			312
2	9	0.45	7.48		34		64	26.2	1.7	1.1	135	3.7			240
2	10	0.35	7.47		35		107	26.4	2	0.7	137	3.9			175
2	11	0.35	7.46		34		101	25.3	0.7	0.6	135	4			178
2	12	0.35	7.49		30		70	24.9	0.1		135	3.7			230
2	13	0.35	7.49		32		85	26.3	1.7		135	3.7			212
2	14	0.32	7.46		36		95	26.1	1.6		138	3.8			133
2	15	0.32	7.38		35.2		69	20.6	-3.6	1.6	136	3.8			217
2	16	0.32	7.4		32		68	20.9	-4.5	1.9	139	3.4			180
2	17	0.32	7.44		33		80	23.7	-1.1	1.4	143	3.2			173
2	18	0.32	7.43		32		84	22.7	-2.4	1.2	146	3.5			166
2	19	0.5	7.45		32		61	23.6	-1.3	1.5	140	3.2			198
2	20	0.5	7.49		28		67	23.8	-1.4	1.5	140	3.2			183
2	21	0.5	7.45		30		76	22.7	-2.5	1.4	139	3.3			201
2	22	0.5	7.46		34		78	24.8	0.1	0.9	139	3.3			137
2	23	0.5	7.49		31		85	25.5	0.7	1.2	141	3.7			151
2	24	0.5	7.48		32		79	25.3	0.6	1.2	143	3.6			149
2	25	0.31	7.5		31		68	25.5	0.8	0.9	146	4.2			81
2	26	0.28	7.48		31		64	25	0.2	1.5	139	4			139
2	27	0.28	7.49		29		66	23.7	-1.4	0.6	144	4.2			94
2	28	0.24	7.52		28		73	25	-0.1	0.7	139	4.1			109
2	29	0.24	7.51		27		84	24	-1.4	0.9	138	4			142
2	30	0.24	7.53		27		79	24.7	-0.4		138	4			106
2	31	0.5	7.41		35		188	21.9	-2	0.7	139	3.2			103
2	32	0.5	7.42		34		207	22.7	-2.3	0.8	140	3.6			104
2	33	0.5	7.43		33		237	21.2	-2.5	1	139	3.7			110
2	34	0.5	7.43		32		238	22.4	-2.5	1.2	139	4			123
2	35	0.5	7.39		38		466	23.2	-1.6		146	4.1			138
2	36	0.28	7.49		29		155	24.1	-1		139	3.8			156
2	37	0.28	7.32		38		62	19.1	-6.3	0.9	139	2.8			171
2	38	0.5	7.43		40		77	26.2	2		141	3.9			189
2	39	0.5	7.42		44		159	27.5	3.6		145	3.4			169
2	40	0.4	7.42		49		69	29.8	6.4	1.5	140	3.2			242
2	41	0.4	7.46		46		78	31.4	7.9	1.2	140	3.3			205
2	42	0.35	7.49		42		72	31.4	7.8	1.4	135	3			-
2	43	0.35	7.41		48		84	29.2	5.8		142	4			150
2	44	0.28	7.43		44		92	28.7	5	1	135	4			213
2	45	0.28	7.47		41		108	29.5	5.7	1	136	4.2			149
2	46	0.28	7.42		46		107	28.9	5.3	0.8	134	4.2			171
2	47	0.4	7.27		38		75	17.2	-8.8	2.3	133	4.2			123
2	48	0.31	7.2		42		78	15.5	-10.7	2.6	134	4.4			133
2	49	0.28	7.35		31		74	18.1	-7.9	1.7	136	4			124
2	50	0.5	7.17		57		381	17.8	-7.3	2.5	141	4			211
2	51	0.5	7.26		44		86	21.1	-5.1	1.2	140	3.8			190
2	52	0.31	7.44		34		116	24.1	-0.6	1.6	142	4.1			138
2	53	0.24	7.44		35		78	24.4	-0.2	1.6	141	3.8			166
2	54	0.5	7.31		42.8		355	21.2	-4	0.6	143	3.9			104
2	55	0.28	7.33		42		117	21.2	-3.8	0.8	143	4.6			151
2	56	0.28	7.36		39		118	21.6	-3	0.6	140	4.6			146
2	57	0.5	7.32		44		118	22.1	-3.1		143	4.6			105
2	58	0.35	7.17		57		118	19.9	-8.6	2.7	143	4.6			196
2	59	0.28	7.3		42		74	19.8	-5.7	1.3	136	4.7			123
2	60	0.35	7.4		42		156	25.6	1.2		146	4.5			137
2	61	0.35	7.41		35		118	21.9	-1.8	1	140	5.8			317
2	62	0.35	7.47		34		155	24.8	1.7	0.8	137	3.4			134
2	63	0.4	7.5		32		80	24.7	1.9	0.5	142	3.3			119
2	64	0.4	7.5		34		70	26.2	3.3		142	3.5			105
2	65	0.28	7.48		36		100	26.7	3.4		142	3.5			105
2	66	0.21	7.44		39		90	26.5	2.3		146	3.7			162
2	67	0.35	7.45		41		118	28.2	4.3	2.8	150	3.7			113
2	68	0.4	7.47		41		80	29.4	5.6	2.3	146	3.3			151
2	69	0.4	7.42		46		99	29.2	4.6		145	3.4			90
2	70	0.4	7.48		40		100	30.1	6.4		145	3.4			90
2	71	0.4	7.48		42		148	30.8	6.9		145	3.5			125
2	72	0.4	7.53		41		85	34.1	10.4	0.8	146	3.1			108
2	73	0.4	7.55		39		114	33.9	10.5		146	3.1			108
2	74	0.4	7.55		36		143	31.6	8.8	0.7	141	3.2			90
2	75	0.35	7.56		34		85	30.1	7.7		134	3.5			101
2	76	0.4	7.52		39		149	31.8	8.5	0.6	138	3.4			88
2	77	0.4	7.53		37		159	31.2	8.1	0.7	138	3.4			88
2	78	0.28	7.5		34		77	26.4	3.6		138	3.4			80
2	79	0.35	7.22		59		48	23.4	-4.4	3.8	155	4			183
2	80	0.35	7.41		42		92	26.2	1.9		151	4			144
2	81	0.35	7.43		42		143	27.3	3.1	1.8	149	4.2			266
2	82	0.35	7.45		43		131	29.4	5.2	1.7	153	4.3			202
2	83	0.21	7.46		42		53	29	5.1	2	153	4			107
2	84	0.35	7.45		43		145	29.5	5.5		153	4.2			241
2	85	0.35	7.5		41		114	31.4	7.8	1.5	156	4			170
2	86	0.28	7.46		41		92	28.9	5.1	2.4	154	3.7			187
2	87	0.21	7.44		46		98	31	6.6	1.1	156	3.7			141
2	88	0.21	7.49		37		98	28.1	4.9		156	3.7			107
2	89	0.35	7.38		40		101	23.1	-1.4	1.9	148	3.8			83
2	90	0.35	7.38		35		125	21.2	-3.9	1.3	145	4.5			183
2	91	0.21	7.4		35		102	21.2	-2.6	1	139	5			185
2	92	0.35	7.37		38		72	21.4	-3	2.2	140	4.1			187
2	93	0.21	7.38		35		65	20.6	-3.4	3.3	139	4.8	110		187
2	94	0.35	7.38		37		115	22	-3	2.8	140	4.6	110		185
2	95	0.21	7.38		39		89	23	-1.4		140	4.6			180
2	96	0.4	7.39		40		85	23.5	-0.9	1.4	140	4			154
2	97	0.4	7.43		36		85	23.3	-0.4		140	4			150
2	98	0.4	7.27		52		153	23.3	-3		140	4			150
2	99	0.4	7.43		35		60	22.8	-0.7	1	142	3.8			120
2	100	0.35	7.22		61		246	24.3	-3.7	0.6	140	5.4			262
2	101	0.35	7.28		53		131	23.9	-2.8		140	5.4			243
2	102	0.21	7.29		56		85	24.4	0.4	0.6	143	5.1			153
2	103	0.21	7.28		52		118	23.7	-2.5		143	5.1			121
2	104	0.35	7.31		51		202	24.8	-1.2	1	138	4.4			168
2	105	0.35	7.27		43		82	19.3	-6.8	2.4	139	4.6			273
2	106	0.35	7.34		39		120	20.5	-4.5	2.8	139	5.5			269
2	107	0.35	7.35		38		120	20.3	-4.3	1.7	137	6.3			283
2	108	0.35	7.32		40		129	20.1	-5	2	136	5			224
2	109	0.21	7.36		38		72	20.9	-3.5	1.3	138	4.7			192
2	110	0.21	7.4		42		163	25.3	0.9	0.9	138	4			165
2	111	0.5	7.36		36		220	21.3	-3.7		125	5.9			133
2	112	0.5	7.34		40		192	21	-3.9		126	5.9			141
2	113	0.5	7.31		41		411	19.5	-6		128	5.7			136
2	114	0.35	7.39		31		219	20.1	-5.2	1.8	129	5	107		143
2	115	0.35	7.36		35		169	20	-5.8	2.7	136	5	108		118
2	116	0.35	7.33		32		155	18	-8.1	1.9	138	5.8			129
2	117	0.35	7.31		36		151	18.3	-7.5	2.1	138	5.7	108		140
2	118	0.35	7.37		33		170	18.6	-5.4	2	136	5			196
2	119	0.35	7.04		44		71	11.2	-20.6	11	147	3.8			221
2	120	0.35	7.26		61		43	26.2	-2	9.8	156	3.2			175
2	121	0.35	7.23		42		42	17.1	-9.9	10.9	149	4.6			149
2	122	1	7.38		40		553	23.3	-1.1	1.3	142	3.6			213
2	123	0.6	7.38		37		560	21.1	-3.1	2.1	143	3.7			275
2	124	0.35	7.37		38		247	22	-2.9	2	142	3.6			260
2	125	0.35	7.36		35		215	19.3	-5.1	2.4	145	4.2			217
2	126	0.28	7.26		46		199	19.8	-6.6	1.7	141	5.4			180
2	127	0.28	7.31		43		125	21.1	-4.2	1.4	138	4.9			189
2	128	0.21	7.38		36		178	21.9	-3.3	2.5	137	4.6			211
2	129	0.21	7.42		38		183	24.8	0.4		137	4.6			149
2	130	0.35	7.31		35		202	17.1	-8	3.3	138	3.9			144
2	131	0.35	7.31		38		231	18.9	-6.3	2.7	138	4.3			150
2	132	0.35	7.38		34		123	19.6	-4.6	2.5	140	4.5			215
2	133	0.35	7.4		38		115	22.9	-1.1	1.5	138	3.9			149
2	134	0.35	7.48		34		126	25.9	1.6	1.3	141	3.7			123
2	135	0.35	7.52		36		110	29.1	6	1.2	141	3			160
2	136	0.21	7.42		41		68	26.2	2.1		143	4.3			180
2	137	0.28	7.27		61		105	27	-0.7	0.7	143	4.6			183
2	138	0.35	7.31		54		73	26.8	0.5	0.8	141	4.9			207
2	139	0.35	7.32		50		82	25	-1		140	4.8	108		219
2	140	0.35	7.34		54		72	26.6	2.6	0.6	139	4.6			188
Centre	Case	FiO2	pH	pCO2kPa	pCO2mmHg	PO2kPa	PO2mmHg	HCO3	SBE	Lactate	Na	K	Cl	Glucosemmol	Glucosemg
3	1	45	7.42		42.5		86	26.5	2.6	2.4	138	4.4	102		158
3	2	21	7.5		34.6		89	27.9	3.5	2.5	141	4.3	103		114
3	3	45	7.47		38.7		83.6	28.2	4.5	2.2	143	4.3	105		161
3	4	21	7.44		37.9		101	25.9	1.7	0.6	143	3.7	109		81
3	5	21	7.36		44.3		111	24	-0.4	0.5	141	3.7	107		89
3	6	21	7.47		37.9		107	27.5	3.6	2.3	139	3.7	103		143
3	7	40	7.4		35.7		116	22.7	-2.5	2.3	143	4.2	110		159
3	8	40	7.5		31.6		145	26.1	1.4	1.3	149	3.7	113		126
3	9	40	7.38		45.4		113	25.8	2	0.9	143	4	110		126
3	10	40	7.46		37.5		159	26.9	2.8	0.8	150	3.7	115		100
3	11	40	7.43		40.8		143	26.7	2.6	0.7	145	3.8	110		119
3	12	40	7.48		34		97.3	25.9	1.4	0.6	148	4	112		128
3	13	40	7.46		33.9		102	25	0.3	0.5	144	3.9	112		114
3	14	40	7.41		43.9		133	26.9	3.1	0.5	144	3.6	110		107
3	15	40	7.45		39.2		156	26.9	3	0.5	142	3.9	107		117
3	16	40	7.42		44.8		147	27.7	4.2	0.6	143	4.1	108		131
3	17	40	7.41		44.3		137	26.9	3	0.7	146	4	108		121
3	18	40	7.41		47.2		122	28.4	5.2	0.8	144	4.2	108		159
3	19	40	7.47		40		88.6	28.9	5.4	1	144	3.9	108		137
	20	40	7.45		42.2		139	28.9	5.4	0.9	144	3.9	108		131
3	21	40	7.46		39.2		126	27.7	3.9	0.8	144	4	109		138
3	22	40	7.49		33.2		119	26.4	2	0.9	142	4.1	108		150
3	23	40	7.47		34.4		113	25.8	1.4	1.2	141	4	109		151
3	24	40	7.48		35		175	26.8	2.6	1.3	140	3.9	106		134
3	25	40	7.49		37.2		119	28.6	4.9	1	141	3.9	105		136
3	26	40	7.44		40.5		123	27.4	3.3	1.4	142	3.9	106		140
3	27	40	7.45		39.9		157	27.5	3.4	1.3	142	4.1	106		133
3	28	21	7.47		38.5		84.8	27.9	4.2	1.2	143	4.4	106		130
3	29	40	7.4		42.8		122	25.4	1.4	3.1	137	3.7	101		167
3	30	40	7.48		38.7		87.8	28.9	5.3	1.4	141	3.5	103		167
3	31	40	7.48		42.7		87.4	31.1	7.5	2.1	137	3.7	97		140
3	32	40	7.49		43.9		122	32.7	9.9	0.6	143	3.8	103		100
3	33	40	7.54		34.2		101	30.2	6.3	1	139	4	102		125
3	34	40	7.51		36.5		151	29.6	5.9	0.7	138	4.3	100		130
3	35	40	7.51		35.8		73.1	29.1	5.4	0.6	140	4.6	104		125
3	36	45	7.4		45.1		86.3	26.8	3.2	0.5	144	4.3	109		134
3	37	45	7.45		38		89.9	26.4	2.3	0.6	145	3.7	108		132
3	38	45	7.48		35.3		99.9	26.9	2.7	0.5	145	3.8	107		120
3	39	40	7.79		35		88.5	27.7	3.6	0.5	141	4.3	105		115
3	40	50	7.47		38.7		81.7	28.1	4.4	0.7	140	3.9	102		121
3	41	50	7.52		37.7		73	30.9	7.5	0.9	142	4.5	103		114
3	42	50	7.53		33.9		139	29.5	5.6	1.1	142	3.3	103		113
3	43	40	7.51		32.2		169	26.9	2.5	1	142	3.9	105		106
3	44	40	7.49		34.7		115	27.3	3.2	0.7	142	4.1	106		105
3	45	40	7.52		35.7		94.2	29.7	6	0.6	139	3.7	101		110
3	46	40	7.46		42.7		144	29.9	6.6	0.8	141	3.7	101		128
3	47	40	7.44		46.5		131	30.5	7.4	0.7	141	4.1	102		124
3	48	21	7.41		43.8		62	26.6	2.9	0.5	139	4	105		127
3	49	40	7.38		40.9		141	23.5	-1.2	1.4	134	4.2	102		114
3	50	40	7.44		37.7		133	25.7	1.4	1.7	138	4.4	103		119
3	51	40	7.46		36.7		117	26.3	2.2	0.8	140	3.9	107		120
3	52	40	7.43		38.2		75.8	25.2	0.9	0.6	139	3.9	103		143
3	53	40	7.44		43.5		66.1	28.5	5.1	0.7	141	3.9	105		96
3	54	40	7.39		41.5		140	24.3	-0.2	1.3	144	3.7	109		200
3	55	21	7.43		34.5		80.4	22.8	-2.6	1.6	136	4.7	104		148
3	56	21	7.38		41.2		78.8	24.5	-0.6	1.1	138	4	106		118
3	57	40	7.4		40.7		76	24.4	0.1	1.8	139	4.4	104		183
3	58	50	7.44		39.8		107	26.6	2.5	1.2	150	4.2	114		163
3	59	50	7.44		43.9		101	28.6	5.3	1.1	150	3.9	113		153
3	60	50	7.44		43.7		93.5	28.5	4.8	1	148	4	109		174
3	61	55	7.52		42.4		67.6	34.6	12	0.6	150	4.1	107		139
3	62	55	7.5		44.8		84.6	34.4	12	0.7	151	3.5	106		147
3	63	60	7.43		44.7		101	28.9	5.2	0.9	147	4	105		139
3	64	100	7.39		54.3		79.4	30.3	8	0.7	149	3.8	108		145
3	65	50	7.44		43.3		78.1	28.5	5.2	0.6	146	4.3	107		155
3	66	40	7.45		41.5		111	28.8	4.7	0.5	144	4.3	107		147
3	67	40	7.45		42.2		85.9	28.5	5	0.8	135	4.2	98		154
3	68	40	7.34		42.8		91.8	27.9	4.3	0.8	135	4.2	98		142
3	69	40	7.44		42.7		99.4	28	4.4	0.7	135	4.1	96		136
3	70	40	7.47		38.3		189	28	4.1	0.8	139	4.1	99		119
3	71	40	7.39		47.5		105	27.3	3.6	0.7	137	4.6	98		119
3	72	40	7.39		53.2		93.4	30	7.3	0.8	142	4.3	102		106
3	73	40	7.41		52.3		126	30.8	8.2	0.5	141	4.1	100		107
3	74	35	7.42		51		124	30.8	8.2	0.6	139	4	99		122
3	75	35	7.39		56.3		107	31.2	8.8	0.4	140	4	101		104
3	76	21	7.42		51.8		95.7	31.1	8.6	0.5	139	4.4	99		110
3	77	21	7.46		49		55.1	32.8	9.2	1.1	140	4.7	98		151
3	78	21	7.38		56.6		119	30.8	8.5	0.8	141	4.4	99		124
3	79	21	7.4		55.1		91.8	31.5	9.4	0.9	136	4.6	94		168
3	80	21	7.43		36.6		101	24.7	0	0.7	140	3.9	107		101
3	81	30	7.4		40.2		97.4	24.5	0.1	0.9	140	4.2	107		150
